# Supplementary material for: Phosphorylation-Induced Ubiquitination and Degradation of PXR through CDK2-TRIM21 Axis
Source: Cells. 2022 Jan 13;11(2):264. doi: 10.3390/cells11020264 (PMC8773821; doi:10.3390/cells11020264)
Supplement: Supplementary file 1 [file cells-11-00264-s001.zip]

Archive with 3 entries (2 files):
- cells-1358804-Supplementary Materials/
- cells-1358804-Supplementary Materials/cells-1358804-Supplementary Figures.pdf
- cells-1358804-Supplementary Materials/cells-1358804-Supplementary Western Blots Data.pdf
